# Supplementary material for: Identification of Prognostic Molecular Features in the Reactive Stroma of Human Breast and Prostate Cancer
Source: PLoS One. 2011 May 18;6(5):e18640. doi: 10.1371/journal.pone.0018640 (PMC3097176; doi:10.1371/journal.pone.0018640)
Supplement: Table S2 — Complete list of differentially expressed breast genes between tumor and normal stroma (FDR = 0.05). (XLS) [file pone.0018640.s005.xls]

## Sheet: BREAST
	Table S2. Complete list of differentially expressed breast genes between tumor and normal stroma (FDR = 0.05).
	Upregulated genes in tumor stroma							Downregulated genes in tumor stroma
	Probeset	Gene ID	Gene symbol	Gene	M	FDR		Probeset	Gene ID	Gene symbol	Gene	M	FDR
	213909_at	131578	LRRC15	leucine rich repeat containing 15	3.60145	0.00375173		202242_at	7102	TSPAN7	tetraspanin 7	-3.32869	0.00192716
	214844_s_at	55816	DOK5	docking protein 5	2.09991	0.00375173		213900_at	9413	FAM189A2	family with sequence similarity 189, member A2	-2.8497	0.00192716
	222942_s_at	26230	TIAM2	T-cell lymphoma invasion and metastasis 2	2.0849	0.00375173		228770_at	115330	GPR146	G protein-coupled receptor 146	-2.74104	0.00264498
	229795_at	-	-	-	1.8603	0.00462987		232541_at	-	-	-	-3.39275	0.00264498
	217763_s_at	11031	RAB31	RAB31, member RAS oncogene family	2.00999	0.00520875		228766_at	948	CD36	CD36 molecule (thrombospondin receptor)	-4.94947	0.00317622
	217871_s_at	4282	MIF	macrophage migration inhibitory factor (glycosylation-inhibiting factor)	1.63584	0.00520875		205200_at	7123	CLEC3B	C-type lectin domain family 3, member B	-3.80748	0.00366751
	209030_s_at	23705	CADM1	cell adhesion molecule 1	2.45682	0.00622288		215303_at	9201	DCLK1	doublecortin-like kinase 1	-3.87738	0.00366751
	239286_at	-	-	-	2.30566	0.00627598		209392_at	5168	ENPP2	ectonucleotide pyrophosphatase/phosphodiesterase 2	-2.5801	0.00375173
	37892_at	1301	COL11A1	collagen, type XI, alpha 1	7.29523	0.0063019		239185_at	10350	ABCA9	ATP-binding cassette, sub-family A (ABC1), member 9	-3.50469	0.00375173
	204320_at	1301	COL11A1	collagen, type XI, alpha 1	6.44858	0.0063019		206093_x_at	7146	TNXA	tenascin XA pseudogene	-4.14678	0.00375173
	205941_s_at	1300	COL10A1	collagen, type X, alpha 1	5.37895	0.00635611		236699_at	-	-	-	-2.29635	0.00375173
	210511_s_at	3624	INHBA	inhibin, beta A	4.75099	0.00830476		1552509_a_at	146894	CD300LG	CD300 molecule-like family member g	-3.83967	0.00418553
	200887_s_at	6772	STAT1	signal transducer and activator of transcription 1, 91kDa	1.92979	0.00960614		235831_at	-	-	-	-1.79643	0.00418553
	227140_at	-	-	-	3.59968	0.0101101		204482_at	7122	CLDN5	claudin 5	-3.20167	0.00418553
	235821_at	-	-	-	3.25589	0.0103495		213451_x_at	7146	TNXA	tenascin XA pseudogene	-4.34291	0.00418553
	1552289_a_at	148113	CILP2	cartilage intermediate layer protein 2	3.84775	0.0103495		225987_at	79689	STEAP4	STEAP family member 4	-3.42329	0.00437313
	217428_s_at	1300	COL10A1	collagen, type X, alpha 1	5.95604	0.012089		203980_at	2167	FABP4	fatty acid binding protein 4, adipocyte	-4.25882	0.00453703
	217762_s_at	11031	RAB31	RAB31, member RAS oncogene family	1.68134	0.0139343		216333_x_at	7146	TNXA	tenascin XA pseudogene	-4.40948	0.00453703
	219047_s_at	79759	ZNF668	zinc finger protein 668	1.47133	0.0156501		208609_s_at	7148	TNXB	tenascin XB	-2.89805	0.00495864
	226899_at	219699	UNC5B	unc-5 homolog B (C. elegans)	2.1516	0.0156501		232204_at	1879	EBF1	early B-cell factor 1	-2.35624	0.00495864
	222386_s_at	22818	COPZ1	coatomer protein complex, subunit zeta 1	1.29965	0.0156501		242500_at	-	-	-	-3.09801	0.00495864
	206284_x_at	1212	CLTB	clathrin, light chain (Lcb)	1.27445	0.0156501		200965_s_at	3983	ABLIM1	actin binding LIM protein 1	-2.18785	0.00546649
	236297_at	-	-	-	2.76913	0.0159389		224999_at	-	-	-	-2.1446	0.00556838
	221698_s_at	64581	CLEC7A	C-type lectin domain family 7, member A	1.95071	0.016461		207255_at	3953	LEPR	leptin receptor	-2.58158	0.00556838
	205713_s_at	1311	COMP	cartilage oligomeric matrix protein	4.85271	0.016461		209676_at	7035	TFPI	tissue factor pathway inhibitor (lipoprotein-associated coagulation inhibitor)	-1.90247	0.00556838
	227745_at	-	-	-	1.82579	0.016461		226822_at	56977	STOX2	storkhead box 2	-1.84867	0.00556838
	224917_at	406991	MIR21	microRNA 21	1.31782	0.016461		1558820_a_at	374864	C18orf34	chromosome 18 open reading frame 34	-2.6903	0.00578185
	209360_s_at	861	RUNX1	runt-related transcription factor 1	2.12965	0.016461		1556579_s_at	285313	IGSF10	immunoglobulin superfamily, member 10	-3.36255	0.00581184
	240355_at	-	-	-	1.57447	0.01783		1569607_s_at	84210	ANKRD20A1	ankyrin repeat domain 20 family, member A1	-3.55878	0.00581184
	203041_s_at	3920	LAMP2	lysosomal-associated membrane protein 2	1.42582	0.01783		204731_at	7049	TGFBR3	transforming growth factor, beta receptor III	-3.07065	0.00606316
	224794_s_at	51148	CERCAM	cerebral endothelial cell adhesion molecule	1.37188	0.01783		222717_at	8436	SDPR	serum deprivation response	-3.16093	0.00622288
	219346_at	79414	LRFN3	leucine rich repeat and fibronectin type III domain containing 3	1.24647	0.01783		210664_s_at	7035	TFPI	tissue factor pathway inhibitor (lipoprotein-associated coagulation inhibitor)	-2.60187	0.00627598
	205534_at	5099	PCDH7	protocadherin 7	2.71839	0.0179246		1560049_at	-	-	-	-2.96052	0.0063019
	236044_at	196051	PPAPDC1A	phosphatidic acid phosphatase type 2 domain containing 1A	4.84849	0.0183124		238332_at	147463	ANKRD29	ankyrin repeat domain 29	-2.58021	0.0063019
	225803_at	114907	FBXO32	F-box protein 32	2.05327	0.0192268		229487_at	1879	EBF1	early B-cell factor 1	-1.9671	0.00737787
	AFFX-HUMISGF3A/M97935_3_at	6772	STAT1	signal transducer and activator of transcription 1, 91kDa	1.74821	0.0192268		235077_at	55384	MEG3	maternally expressed 3 (non-protein coding)	-3.09961	0.00737787
	204254_s_at	7421	VDR	vitamin D (1,25- dihydroxyvitamin D3) receptor	2.66207	0.0197238		240156_at	-	-	-	-2.54738	0.00792624
	213100_at	219699	UNC5B	unc-5 homolog B (C. elegans)	1.96221	0.0198969		238062_at	338328	GPIHBP1	glycosylphosphatidylinositol anchored high density lipoprotein binding protein 1	-2.32105	0.00814516
	224469_s_at	64423	INF2	inverted formin, FH2 and WH2 domain containing	1.1627	0.0202813		226322_at	83857	TMTC1	transmembrane and tetratricopeptide repeat containing 1	-2.21193	0.00814516
	229296_at	-	-	-	1.65275	0.0213524		244876_at	-	-	-	-2.82917	0.00820936
	224574_at	124944	C17orf49	chromosome 17 open reading frame 49	1.37	0.021666		238488_at	51194	IPO11	importin 11	-3.40561	0.00820936
	219219_at	54958	TMEM160	transmembrane protein 160	1.16761	0.0217892		230595_at	572558	LOC572558	hypothetical locus LOC572558	-3.27914	0.00822285
	222173_s_at	55357	TBC1D2	TBC1 domain family, member 2	1.53336	0.0223315		219064_at	80760	ITIH5	inter-alpha (globulin) inhibitor H5	-2.28009	0.00872485
	201341_at	8507	ENC1	ectodermal-neural cortex (with BTB-like domain)	2.13089	0.0231373		227697_at	9021	SOCS3	suppressor of cytokine signaling 3	-1.80537	0.00926853
	241780_at	-	-	-	2.69458	0.0231373		203887_s_at	7056	THBD	thrombomodulin	-1.78468	0.00960614
	236313_at	1030	CDKN2B	cyclin-dependent kinase inhibitor 2B (p15, inhibits CDK4)	3.08139	0.0231373		233261_at	1879	EBF1	early B-cell factor 1	-2.7879	0.00960614
	222154_s_at	26010	SPATS2L	spermatogenesis associated, serine-rich 2-like	1.28657	0.0231373		225575_at	3977	LIFR	leukemia inhibitory factor receptor alpha	-3.10561	0.00972656
	201251_at	5315	PKM2	pyruvate kinase, muscle	1.43104	0.0233977		206742_at	2277	FIGF	c-fos induced growth factor (vascular endothelial growth factor D)	-4.82428	0.0101101
	227168_at	440823	MIAT	myocardial infarction associated transcript (non-protein coding)	1.52281	0.0234353		226625_at	7049	TGFBR3	transforming growth factor, beta receptor III	-2.80992	0.0103495
	218644_at	26499	PLEK2	pleckstrin 2	1.38208	0.0234353		209555_s_at	948	CD36	CD36 molecule (thrombospondin receptor)	-4.19753	0.0103495
	202697_at	11051	NUDT21	nudix (nucleoside diphosphate linked moiety X)-type motif 21	1.38091	0.0236878		232120_at	-	-	-	-2.4787	0.0103495
	224615_x_at	81502	HM13	histocompatibility (minor) 13	0.884208	0.0242655		226303_at	5239	PGM5	phosphoglucomutase 5	-2.72939	0.0103495
	201950_x_at	832	CAPZB	capping protein (actin filament) muscle Z-line, beta	1.13451	0.0242655		209220_at	2719	GPC3	glypican 3	-3.19626	0.0109773
	201286_at	6382	SDC1	syndecan 1	3.41601	0.0242655		228399_at	130497	OSR1	odd-skipped related 1 (Drosophila)	-2.75327	0.0109773
	212353_at	23213	SULF1	sulfatase 1	3.71075	0.0242655		231969_at	56977	STOX2	storkhead box 2	-1.91417	0.0109773
	200622_x_at	808	CALM3	calmodulin 3 (phosphorylase kinase, delta)	1.18637	0.0243179		222162_s_at	9510	ADAMTS1	ADAM metallopeptidase with thrombospondin type 1 motif, 1	-2.4255	0.0118499
	228019_s_at	51023	MRPS18C	mitochondrial ribosomal protein S18C	0.957735	0.0251709		227646_at	1879	EBF1	early B-cell factor 1	-2.34895	0.0118499
	227942_s_at	9419	CRIPT	cysteine-rich PDZ-binding protein	1.40255	0.0252192		225571_at	3977	LIFR	leukemia inhibitory factor receptor alpha	-3.45467	0.012089
	219310_at	79953	TMEM90B	transmembrane protein 90B	3.10853	0.0256265		204271_s_at	1910	EDNRB	endothelin receptor type B	-2.97197	0.0137731
	232510_s_at	10072	DPP3	dipeptidyl-peptidase 3	1.4107	0.0256789		1553129_at	79987	SVEP1	sushi, von Willebrand factor type A, EGF and pentraxin domain containing 1	-1.61065	0.0139343
	218445_at	55506	H2AFY2	H2A histone family, member Y2	0.986687	0.0257517		203910_at	9411	ARHGAP29	Rho GTPase activating protein 29	-2.1318	0.0142488
	203878_s_at	4320	MMP11	matrix metallopeptidase 11 (stromelysin 3)	3.23803	0.0257517		219091_s_at	79812	MMRN2	multimerin 2	-2.1909	0.0155266
	223064_at	51255	RNF181	ring finger protein 181	0.956183	0.0258882		243591_at	-	-	-	-1.75358	0.0155266
	212811_x_at	6509	SLC1A4	solute carrier family 1 (glutamate/neutral amino acid transporter), member 4	0.970833	0.0260198		233044_at	-	-	-	-1.75787	0.0155266
	202595_s_at	23484	LEPROTL1	leptin receptor overlapping transcript-like 1	1.022	0.0265482		205730_s_at	22885	ABLIM3	actin binding LIM protein family, member 3	-1.66826	0.0155266
	230252_at	57121	LPAR5	lysophosphatidic acid receptor 5	2.26487	0.0266722		218486_at	8462	KLF11	Kruppel-like factor 11	-1.73952	0.0155266
	219806_s_at	56935	C11orf75	chromosome 11 open reading frame 75	2.20663	0.0266722		203510_at	4233	MET	met proto-oncogene (hepatocyte growth factor receptor)	-2.09203	0.0155266
	214701_s_at	2335	FN1	fibronectin 1	1.30661	0.0269691		202431_s_at	4609	MYC	v-myc myelocytomatosis viral oncogene homolog (avian)	-2.14553	0.0155266
	217755_at	51155	HN1	hematological and neurological expressed 1	1.56201	0.0270551		201752_s_at	120	ADD3	adducin 3 (gamma)	-1.53514	0.0155266
	202041_s_at	9158	FIBP	fibroblast growth factor (acidic) intracellular binding protein	1.08797	0.0277561		213236_at	23328	SASH1	SAM and SH3 domain containing 1	-1.63364	0.0156501
	226444_at	-	-	-	1.49209	0.0278196		224013_s_at	83595	SOX7	SRY (sex determining region Y)-box 7	-2.12299	0.0156501
	223349_s_at	666	BOK	BCL2-related ovarian killer	1.19427	0.0279475		208335_s_at	2532	DARC	Duffy blood group, chemokine receptor	-4.28142	0.0156501
	208074_s_at	1175	AP2S1	adaptor-related protein complex 2, sigma 1 subunit	1.09162	0.0283443		41644_at	23328	SASH1	SAM and SH3 domain containing 1	-1.58777	0.0156501
	212338_at	4642	MYO1D	myosin ID	2.14662	0.02948		227779_at	641700	ECSCR	endothelial cell-specific chemotaxis regulator	-2.36491	0.0156501
	235371_at	727936	GXYLT2	glucoside xylosyltransferase 2	2.45971	0.0304471		235849_at	286133	SCARA5	scavenger receptor class A, member 5 (putative)	-3.3367	0.0156501
	228000_at	113451	ADC	arginine decarboxylase	1.10235	0.0311318		230943_at	64321	SOX17	SRY (sex determining region Y)-box 17	-2.58233	0.0156501
	207039_at	1029	CDKN2A	cyclin-dependent kinase inhibitor 2A (melanoma, p16, inhibits CDK4)	2.56163	0.0311318		232098_at	667	DST	dystonin	-1.7288	0.0156501
	212354_at	23213	SULF1	sulfatase 1	3.24545	0.0312017		1554547_at	220965	FAM13C	family with sequence similarity 13, member C	-2.88775	0.0156501
	213506_at	2150	F2RL1	coagulation factor II (thrombin) receptor-like 1	3.14824	0.0312017		1564796_at	2012	EMP1	epithelial membrane protein 1	-3.04231	0.0156643
	212942_s_at	57214	KIAA1199	KIAA1199	3.83506	0.0312017		204894_s_at	8639	AOC3	amine oxidase, copper containing 3 (vascular adhesion protein 1)	-1.5368	0.0156643
	235417_at	90853	SPOCD1	SPOC domain containing 1	0.977073	0.0312017		226211_at	55384	MEG3	maternally expressed 3 (non-protein coding)	-1.84041	0.0159991
	223207_x_at	29085	PHPT1	phosphohistidine phosphatase 1	1.41232	0.0312017		227526_at	50937	CDON	Cdon homolog (mouse)	-2.47067	0.0159991
	200078_s_at	533	ATP6V0B	ATPase, H+ transporting, lysosomal 21kDa, V0 subunit b	1.14779	0.0312017		1556185_a_at	-	-	-	-1.99869	0.0159991
	230275_at	340075	ARSI	arylsulfatase family, member I	1.7108	0.0312017		228119_at	84859	LRCH3	leucine-rich repeats and calponin homology (CH) domain containing 3	-1.13462	0.0159991
	217765_at	29959	NRBP1	nuclear receptor binding protein 1	0.987368	0.0319705		232935_at	-	-	-	-2.89119	0.0159991
	223894_s_at	64400	AKTIP	AKT interacting protein	1.00655	0.0321344		215321_at	154661	RUNDC3B	RUN domain containing 3B	-2.43596	0.0159991
	223571_at	114904	C1QTNF6	C1q and tumor necrosis factor related protein 6	1.36486	0.0321793		232138_at	10150	MBNL2	muscleblind-like 2 (Drosophila)	-1.99694	0.0159991
	205859_at	9450	LY86	lymphocyte antigen 86	1.98124	0.0326698		236927_at	79987	SVEP1	sushi, von Willebrand factor type A, EGF and pentraxin domain containing 1	-1.42462	0.0164474
	229479_at	-	-	-	5.13262	0.0333614		232555_at	9586	CREB5	cAMP responsive element binding protein 5	-2.31937	0.0164474
	201311_s_at	6451	SH3BGRL	SH3 domain binding glutamic acid-rich protein like	1.00464	0.0333614		227243_s_at	253738	EBF3	early B-cell factor 3	-1.98105	0.016461
	203136_at	10567	RABAC1	Rab acceptor 1 (prenylated)	1.10779	0.0334516		1554690_a_at	6867	TACC1	transforming, acidic coiled-coil containing protein 1	-1.41253	0.016461
	209917_s_at	11257	TP53TG1	TP53 target 1 (non-protein coding)	1.43625	0.0342697		209318_x_at	5325	PLAGL1	pleiomorphic adenoma gene-like 1	-1.61656	0.016461
	206662_at	2745	GLRX	glutaredoxin (thioltransferase)	0.910245	0.0344683		227297_at	3680	ITGA9	integrin, alpha 9	-1.58423	0.016461
	203240_at	8857	FCGBP	Fc fragment of IgG binding protein	1.98641	0.0346305		205794_s_at	4857	NOVA1	neuro-oncological ventral antigen 1	-2.61028	0.016461
	233690_at	-	-	-	1.94045	0.0353561		213496_at	9890	LPPR4	lipid phosphate phosphatase-related protein type 4	-2.12503	0.016461
	225304_s_at	126328	NDUFA11	NADH dehydrogenase (ubiquinone) 1 alpha subcomplex, 11, 14.7kDa	1.34703	0.0353561		228245_s_at	144203	OVOS2	ovostatin 2	-2.15229	0.016461
	209644_x_at	1029	CDKN2A	cyclin-dependent kinase inhibitor 2A (melanoma, p16, inhibits CDK4)	2.34802	0.0354304		243016_at	-	-	-	-2.18228	0.016461
	203360_s_at	26292	MYCBP	c-myc binding protein	0.772713	0.0356623		244655_at	100132798	LOC100132798	similar to hCG1774772	-2.53315	0.016461
	AFFX-HUMGAPDH/M33197_3_at	2597	GAPDH	glyceraldehyde-3-phosphate dehydrogenase	0.909062	0.0356623		213258_at	7035	TFPI	tissue factor pathway inhibitor (lipoprotein-associated coagulation inhibitor)	-2.31691	0.0167851
	218834_s_at	54972	TMEM132A	transmembrane protein 132A	0.797288	0.0356623		235335_at	10350	ABCA9	ATP-binding cassette, sub-family A (ABC1), member 9	-1.39161	0.0167851
	228931_at	51117	COQ4	coenzyme Q4 homolog (S. cerevisiae)	1.36765	0.0356623		241457_at	-	-	-	-2.33452	0.017018
	219953_s_at	56672	C11orf17	chromosome 11 open reading frame 17	1.04	0.0362037		232449_at	83875	BCO2	beta-carotene oxygenase 2	-1.46491	0.01783
	204255_s_at	7421	VDR	vitamin D (1,25- dihydroxyvitamin D3) receptor	2.46029	0.0362037		227481_at	154043	CNKSR3	CNKSR family member 3	-2.15086	0.01783
	214772_at	25758	C11orf41	chromosome 11 open reading frame 41	1.51539	0.0362221		216594_x_at	1645	AKR1C1	aldo-keto reductase family 1, member C1 (dihydrodiol dehydrogenase 1; 20-alpha (3-alpha)-hydroxysteroid dehydrogenase)	-1.68233	0.01783
	203922_s_at	1536	CYBB	cytochrome b-245, beta polypeptide	2.25501	0.036925		1562529_s_at	-	-	-	-1.91012	0.01783
	226372_at	50515	CHST11	carbohydrate (chondroitin 4) sulfotransferase 11	1.93147	0.037251		230144_at	2892	GRIA3	glutamate receptor, ionotrophic, AMPA 3	-2.31181	0.01783
	228703_at	283208	P4HA3	prolyl 4-hydroxylase, alpha polypeptide III	2.43422	0.0375378		222368_at	-	-	-	-1.22253	0.01783
	41856_at	219699	UNC5B	unc-5 homolog B (C. elegans)	1.39788	0.0375554		242022_at	-	-	-	-1.99669	0.01783
	231807_at	56243	KIAA1217	KIAA1217	1.75103	0.0375554		239771_at	55832	CAND1	cullin-associated and neddylation-dissociated 1	-1.27556	0.01783
	204452_s_at	8321	FZD1	frizzled homolog 1 (Drosophila)	1.38945	0.0379679		228528_at	-	-	-	-1.77314	0.01783
	236646_at	120939	C12orf59	chromosome 12 open reading frame 59	1.19447	0.0379679		228264_at	84680	ACCS	1-aminocyclopropane-1-carboxylate synthase homolog (Arabidopsis)(non-functional)	-1.14693	0.01783
	209420_s_at	6609	SMPD1	sphingomyelin phosphodiesterase 1, acid lysosomal	0.979477	0.0379801		205392_s_at	6358	CCL14	chemokine (C-C motif) ligand 14	-3.0221	0.018817
	214702_at	2335	FN1	fibronectin 1	2.40381	0.038198		202768_at	2354	FOSB	FBJ murine osteosarcoma viral oncogene homolog B	-3.18206	0.0192268
	209288_s_at	10602	CDC42EP3	CDC42 effector protein (Rho GTPase binding) 3	1.8918	0.0384671		230099_at	-	-	-	-1.38004	0.0192268
	221865_at	203197	C9orf91	chromosome 9 open reading frame 91	0.838035	0.0384671		217862_at	8554	PIAS1	protein inhibitor of activated STAT, 1	-1.37332	0.0193467
	221690_s_at	55655	NLRP2	NLR family, pyrin domain containing 2	0.946223	0.0384671		214913_at	9508	ADAMTS3	ADAM metallopeptidase with thrombospondin type 1 motif, 3	-1.92951	0.0194708
	219655_at	79783	C7orf10	chromosome 7 open reading frame 10	2.29533	0.039335		231213_at	5136	PDE1A	phosphodiesterase 1A, calmodulin-dependent	-1.20233	0.0195655
	200678_x_at	2896	GRN	granulin	1.20892	0.039335		217504_at	23460	ABCA6	ATP-binding cassette, sub-family A (ABC1), member 6	-2.21935	0.0195655
	222411_s_at	6747	SSR3	signal sequence receptor, gamma (translocon-associated protein gamma)	1.22105	0.039335		206481_s_at	9079	LDB2	LIM domain binding 2	-1.69096	0.0202813
	228228_at	147906	DACT3	dapper, antagonist of beta-catenin, homolog 3 (Xenopus laevis)	1.40901	0.039335		212071_s_at	6711	SPTBN1	spectrin, beta, non-erythrocytic 1	-1.43727	0.0202813
	203114_at	10534	SSSCA1	Sjogren syndrome/scleroderma autoantigen 1	1.02298	0.0393603		201531_at	7538	ZFP36	zinc finger protein 36, C3H type, homolog (mouse)	-1.63901	0.020341
	202418_at	10897	YIF1A	Yip1 interacting factor homolog A (S. cerevisiae)	0.973835	0.0394524		209613_s_at	125	ADH1B	alcohol dehydrogenase 1B (class I), beta polypeptide	-4.64078	0.0205343
	204458_at	23659	PLA2G15	phospholipase A2, group XV	0.877102	0.0400881		203407_at	5493	PPL	periplakin	-2.50342	0.0207109
	228975_at	80320	SP6	Sp6 transcription factor	0.82512	0.0401328		209883_at	23127	GLT25D2	glycosyltransferase 25 domain containing 2	-2.19954	0.0207109
	201147_s_at	7078	TIMP3	TIMP metallopeptidase inhibitor 3	1.44999	0.0401371		208892_s_at	1848	DUSP6	dual specificity phosphatase 6	-1.51543	0.0208892
	211833_s_at	581	BAX	BCL2-associated X protein	1.32356	0.0402642		206488_s_at	948	CD36	CD36 molecule (thrombospondin receptor)	-3.27563	0.0209043
	203570_at	4016	LOXL1	lysyl oxidase-like 1	2.18937	0.0402948		205882_x_at	120	ADD3	adducin 3 (gamma)	-1.40382	0.0209043
	227609_at	94240	EPSTI1	epithelial stromal interaction 1 (breast)	2.17209	0.0404429		210839_s_at	5168	ENPP2	ectonucleotide pyrophosphatase/phosphodiesterase 2	-2.59247	0.0209043
	206117_at	7168	TPM1	tropomyosin 1 (alpha)	1.11614	0.0410502		230800_at	196883	ADCY4	adenylate cyclase 4	-2.44555	0.0209043
	217764_s_at	11031	RAB31	RAB31, member RAS oncogene family	2.22955	0.04112		228372_at	170371	C10orf128	chromosome 10 open reading frame 128	-1.64784	0.0211686
	221558_s_at	51176	LEF1	lymphoid enhancer-binding factor 1	1.58044	0.0413523		238736_at	5980	REV3L	REV3-like, catalytic subunit of DNA polymerase zeta (yeast)	-1.53316	0.0213524
	223278_at	2706	GJB2	gap junction protein, beta 2, 26kDa	4.38495	0.0414459		238178_at	-	-	-	-1.52089	0.0213524
	228234_at	353376	TICAM2	toll-like receptor adaptor molecule 2	1.74397	0.0414459		229910_at	126669	SHE	Src homology 2 domain containing E	-2.71814	0.0213524
	208002_s_at	11332	ACOT7	acyl-CoA thioesterase 7	1.23809	0.0415416		239907_at	-	-	-	-2.68485	0.0213524
	219815_at	79690	GAL3ST4	galactose-3-O-sulfotransferase 4	1.29724	0.0419319		218995_s_at	1906	EDN1	endothelin 1	-1.77928	0.0216209
	208636_at	87	ACTN1	actinin, alpha 1	1.03489	0.0419319		226164_x_at	57494	RIMKLB	ribosomal modification protein rimK-like family member B	-1.55162	0.0216209
	207172_s_at	1009	CDH11	cadherin 11, type 2, OB-cadherin (osteoblast)	1.32622	0.0421325		206487_at	23353	UNC84A	unc-84 homolog A (C. elegans)	-1.42923	0.0216209
	216950_s_at	2209	FCGR1A	Fc fragment of IgG, high affinity Ia, receptor (CD64)	2.40117	0.0423683		234609_at	-	-	-	-1.39429	0.0216209
	236738_at	401097	LOC401097	Similar to LOC166075	2.23923	0.0425812		210461_s_at	3983	ABLIM1	actin binding LIM protein 1	-2.33822	0.0216209
	237249_at	10984	KCNQ1OT1	KCNQ1 overlapping transcript 1 (non-protein coding)	1.01144	0.0426197		1569608_x_at	643187	-	-	-2.32295	0.021666
	208999_at	23176	2008-09-01	septin 8	0.957928	0.0436377		227771_at	3977	LIFR	leukemia inhibitory factor receptor alpha	-2.48065	0.021666
	222454_s_at	55742	PARVA	parvin, alpha	1.03568	0.0439645		226259_at	54536	EXOC6	exocyst complex component 6	-1.12488	0.021666
	219910_at	11153	FICD	FIC domain containing	1.11359	0.0461205		236949_at	-	-	-	-1.71764	0.021666
	225275_at	10085	EDIL3	EGF-like repeats and discoidin I-like domains 3	3.31949	0.0461502		210999_s_at	2887	GRB10	growth factor receptor-bound protein 10	-1.29567	0.021666
	212472_at	9645	MICAL2	microtubule associated monoxygenase, calponin and LIM domain containing 2	2.08162	0.0461502		225207_at	5166	PDK4	pyruvate dehydrogenase kinase, isozyme 4	-3.59153	0.021666
	207357_s_at	55568	GALNT10	UDP-N-acetyl-alpha-D-galactosamine:polypeptide N-acetylgalactosaminyltransferase 10 (GalNAc-T10)	1.46576	0.0461502		200672_x_at	6711	SPTBN1	spectrin, beta, non-erythrocytic 1	-1.08287	0.021666
	225723_at	154467	C6orf129	chromosome 6 open reading frame 129	1.66759	0.0461502		213715_s_at	256949	KANK3	KN motif and ankyrin repeat domains 3	-1.68131	0.0217892
	202756_s_at	2817	GPC1	glypican 1	1.58397	0.0461502		207761_s_at	25840	METTL7A	methyltransferase like 7A	-1.02585	0.022079
	213170_at	2882	GPX7	glutathione peroxidase 7	1.56347	0.0464789		221928_at	32	ACACB	acetyl-Coenzyme A carboxylase beta	-1.8941	0.0221096
	201905_s_at	10217	CTDSPL	CTD (carboxy-terminal domain, RNA polymerase II, polypeptide A) small phosphatase-like	0.855955	0.0468358		212950_at	221395	GPR116	G protein-coupled receptor 116	-2.15768	0.0223261
	200634_at	5216	PFN1	profilin 1	1.39153	0.0468358		219455_at	79846	C7orf63	chromosome 7 open reading frame 63	-1.73037	0.0223261
	210365_at	861	RUNX1	runt-related transcription factor 1	1.675	0.0468358		234317_s_at	56977	STOX2	storkhead box 2	-1.20945	0.0223315
	236858_s_at	860	RUNX2	runt-related transcription factor 2	2.65453	0.0468358		240613_at	3716	JAK1	Janus kinase 1	-1.05578	0.0231373
	204443_at	410	ARSA	arylsulfatase A	1.20663	0.0468358		204955_at	8406	SRPX	sushi-repeat-containing protein, X-linked	-1.71233	0.0231373
	227409_at	90673	PPP1R3E	protein phosphatase 1, regulatory (inhibitor) subunit 3E	0.864217	0.0468358		218546_at	79762	C1orf115	chromosome 1 open reading frame 115	-1.78952	0.0231373
	208540_x_at	6282	S100A11	S100 calcium binding protein A11	1.10708	0.0468358		242671_at	-	-	-	-2.02737	0.0231373
	218849_s_at	10848	PPP1R13L	protein phosphatase 1, regulatory (inhibitor) subunit 13 like	1.13436	0.0468358		232500_at	57186	RALGAPA2	Ral GTPase activating protein, alpha subunit 2 (catalytic)	-1.60315	0.0234353
	224727_at	284361	C19orf63	chromosome 19 open reading frame 63	0.845267	0.0468358		228173_at	2778	GNAS	GNAS complex locus	-1.32635	0.0242655
	201489_at	10105	PPIF	peptidylprolyl isomerase F	1.19749	0.0473634		236752_at	-	-	-	-1.78477	0.0242655
	206343_s_at	3084	NRG1	neuregulin 1	2.24242	0.0473634		204442_x_at	8425	LTBP4	latent transforming growth factor beta binding protein 4	-1.28555	0.0242655
	214687_x_at	226	ALDOA	aldolase A, fructose-bisphosphate	1.24558	0.047684		219689_at	56920	SEMA3G	sema domain, immunoglobulin domain (Ig), short basic domain, secreted, (semaphorin) 3G	-2.84717	0.0242655
	222939_s_at	117247	SLC16A10	solute carrier family 16, member 10 (aromatic amino acid transporter)	1.43361	0.0478625		221841_s_at	9314	KLF4	Kruppel-like factor 4 (gut)	-3.9154	0.0242655
	204533_at	3627	CXCL10	chemokine (C-X-C motif) ligand 10	3.89153	0.0479251		214078_at	-	-	-	-1.28446	0.0242655
	220002_at	55083	KIF26B	kinesin family member 26B	1.76034	0.047954		205507_at	22899	ARHGEF15	Rho guanine nucleotide exchange factor (GEF) 15	-1.87359	0.0242655
	202120_x_at	1175	AP2S1	adaptor-related protein complex 2, sigma 1 subunit	1.01273	0.0484177		200696_s_at	2934	GSN	gelsolin (amyloidosis, Finnish type)	-1.3267	0.0242655
	225604_s_at	152007	GLIPR2	GLI pathogenesis-related 2	1.57267	0.0485825		207283_at	56969	RPL23AP32	ribosomal protein L23a pseudogene 32	-1.66744	0.024416
	243196_s_at	10906	TRAFD1	TRAF-type zinc finger domain containing 1	0.794692	0.0485825		1552575_a_at	135398	C6orf141	chromosome 6 open reading frame 141	-1.78747	0.0247147
	204959_at	4332	MNDA	myeloid cell nuclear differentiation antigen	2.31655	0.0487454		240112_at	-	-	-	-2.24721	0.0248528
	226799_at	55785	FGD6	FYVE, RhoGEF and PH domain containing 6	1.24231	0.0489911		236184_at	-	-	-	-2.53622	0.0249459
	203417_at	4237	MFAP2	microfibrillar-associated protein 2	2.22783	0.049		210432_s_at	6328	SCN3A	sodium channel, voltage-gated, type III, alpha subunit	-3.69957	0.0251709
	204858_s_at	1890	TYMP	thymidine phosphorylase	1.75421	0.0491137		201466_s_at	3725	JUN	jun oncogene	-1.78649	0.0251709
	208091_s_at	81552	VOPP1	vesicular, overexpressed in cancer, prosurvival protein 1	1.02798	0.0492041		228915_at	1602	DACH1	dachshund homolog 1 (Drosophila)	-2.11938	0.0251709
	230167_at	140766	ADAMTS14	ADAM metallopeptidase with thrombospondin type 1 motif, 14	1.0259	0.0494553		202350_s_at	4147	MATN2	matrilin 2	-3.66235	0.0251709
	238617_at	-	-	-	4.18315	0.0494553		215028_at	57556	SEMA6A	sema domain, transmembrane domain (TM), and cytoplasmic domain, (semaphorin) 6A	-2.09444	0.0251709
	235733_at	-	-	-	2.52713	0.0495994		239227_at	-	-	-	-1.58982	0.0251709
	223514_at	84433	CARD11	caspase recruitment domain family, member 11	0.9489	0.0496031		212538_at	23348	DOCK9	dedicator of cytokinesis 9	-2.027	0.0251709
	200055_at	6881	TAF10	TAF10 RNA polymerase II, TATA box binding protein (TBP)-associated factor, 30kDa	1.41796	0.0496031		244347_at	-	-	-	-2.40627	0.0251709
	212866_at	203069	R3HCC1	R3H domain and coiled-coil containing 1	1.02426	0.0496757		239540_at	-	-	-	-1.51945	0.0252192
	235833_at	5471	PPAT	phosphoribosyl pyrophosphate amidotransferase	0.99932	0.0496977		204396_s_at	2869	GRK5	G protein-coupled receptor kinase 5	-2.0152	0.0252192
	226437_at	90522	YIF1B	Yip1 interacting factor homolog B (S. cerevisiae)	0.99665	0.0496977		228377_at	57565	KLHL14	kelch-like 14 (Drosophila)	-2.2991	0.0252192
	240310_at	-	-	-	1.16162	0.0497993		206701_x_at	1910	EDNRB	endothelin receptor type B	-2.21391	0.0253073
								205756_s_at	2157	F8	coagulation factor VIII, procoagulant component	-1.22155	0.0253804
								209013_x_at	7204	TRIO	triple functional domain (PTPRF interacting)	-2.61026	0.0256265
								229809_at	5463	POU6F1	POU class 6 homeobox 1	-1.67762	0.0256265
								239448_at	-	-	-	-2.75817	0.0256789
								210665_at	7035	TFPI	tissue factor pathway inhibitor (lipoprotein-associated coagulation inhibitor)	-3.51006	0.0256841
								206201_s_at	4223	MEOX2	mesenchyme homeobox 2	-2.69314	0.0257517
								219757_s_at	54916	C14orf101	chromosome 14 open reading frame 101	-1.47063	0.0257517
								229177_at	146556	C16orf89	chromosome 16 open reading frame 89	-1.99237	0.0258419
								204151_x_at	1645	AKR1C1	aldo-keto reductase family 1, member C1 (dihydrodiol dehydrogenase 1; 20-alpha (3-alpha)-hydroxysteroid dehydrogenase)	-2.36389	0.0258882
								239331_at	-	-	-	-1.5458	0.025993
								212558_at	10252	SPRY1	sprouty homolog 1, antagonist of FGF signaling (Drosophila)	-1.75319	0.0260109
								209699_x_at	1646	AKR1C2	aldo-keto reductase family 1, member C2 (dihydrodiol dehydrogenase 2; bile acid binding protein; 3-alpha hydroxysteroid dehydrogenase, type III)	-2.31723	0.0260109
								221768_at	6421	SFPQ	splicing factor proline/glutamine-rich (polypyrimidine tract binding protein associated)	-1.31091	0.0260306
								225188_at	65059	RAPH1	Ras association (RalGDS/AF-6) and pleckstrin homology domains 1	-1.25173	0.0261338
								235489_at	57381	RHOJ	ras homolog gene family, member J	-3.07046	0.0261338
								239725_at	80055	PGAP1	post-GPI attachment to proteins 1	-1.66936	0.0265482
								214920_at	221981	THSD7A	thrombospondin, type I, domain containing 7A	-1.79459	0.0265482
								217617_at	-	-	-	-2.06226	0.0265482
								242197_x_at	948	CD36	CD36 molecule (thrombospondin receptor)	-2.7624	0.0265482
								1563386_at	-	-	-	-2.30816	0.0266722
								1556364_at	730057	-	-	-1.60885	0.0266722
								223796_at	79937	CNTNAP3	contactin associated protein-like 3	-1.85602	0.0266722
								219371_s_at	10365	KLF2	Kruppel-like factor 2 (lung)	-1.70115	0.0266722
								222885_at	51705	EMCN	endomucin	-3.31804	0.0266722
								225474_at	9223	MAGI1	membrane associated guanylate kinase, WW and PDZ domain containing 1	-1.86478	0.0267096
								238905_at	57381	RHOJ	ras homolog gene family, member J	-1.95124	0.0267096
								1559194_a_at	440508	CLEC4GP1	C-type lectin domain family 4, member G pseudogene 1	-1.24538	0.0269691
								231234_at	1075	CTSC	cathepsin C	-0.990975	0.0269691
								244444_at	114780	PKD1L2	polycystic kidney disease 1-like 2	-2.76995	0.027009
								203726_s_at	3909	LAMA3	laminin, alpha 3	-2.29678	0.0280031
								227874_at	51705	EMCN	endomucin	-3.18877	0.0280031
								211006_s_at	3745	KCNB1	potassium voltage-gated channel, Shab-related subfamily, member 1	-1.90721	0.0280031
								208982_at	5175	PECAM1	platelet/endothelial cell adhesion molecule	-1.62764	0.0280031
								201160_s_at	8531	CSDA	cold shock domain protein A	-1.11027	0.0280031
								227762_at	-	-	-	-2.76504	0.0280031
								226022_at	23328	SASH1	SAM and SH3 domain containing 1	-1.99022	0.0280768
								204115_at	2791	GNG11	guanine nucleotide binding protein (G protein), gamma 11	-1.26274	0.0283102
								220940_at	57730	ANKRD36B	ankyrin repeat domain 36B	-0.845602	0.0283443
								228268_at	2327	FMO2	flavin containing monooxygenase 2 (non-functional)	-2.01295	0.028468
								205883_at	7704	ZBTB16	zinc finger and BTB domain containing 16	-2.84863	0.0286905
								222628_s_at	51455	REV1	REV1 homolog (S. cerevisiae)	-1.23186	0.0286905
								205522_at	3233	HOXD4	homeobox D4	-1.43423	0.0288993
								206702_at	7010	TEK	TEK tyrosine kinase, endothelial	-1.67627	0.0288993
								208891_at	1848	DUSP6	dual specificity phosphatase 6	-1.30998	0.0288993
								206167_s_at	395	ARHGAP6	Rho GTPase activating protein 6	-1.67186	0.0290288
								203065_s_at	857	CAV1	caveolin 1, caveolae protein, 22kDa	-1.86741	0.0290705
								227780_s_at	641700	ECSCR	endothelial cell-specific chemotaxis regulator	-3.18341	0.0290705
								206283_s_at	6886	TAL1	T-cell acute lymphocytic leukemia 1	-1.55575	0.0293915
								53991_at	27147	DENND2A	DENN/MADD domain containing 2A	-1.87383	0.0293915
								222938_x_at	5169	ENPP3	ectonucleotide pyrophosphatase/phosphodiesterase 3	-1.1257	0.0293915
								205399_at	9201	DCLK1	doublecortin-like kinase 1	-2.73048	0.02948
								244871_s_at	84669	USP32	ubiquitin specific peptidase 32	-1.07161	0.02948
								236383_at	-	-	-	-3.04806	0.0299478
								213610_s_at	151230	KLHL23	kelch-like 23 (Drosophila)	-1.0916	0.0304243
								230670_at	285313	IGSF10	immunoglobulin superfamily, member 10	-3.3129	0.0304471
								206453_s_at	57447	NDRG2	NDRG family member 2	-1.41955	0.0306262
								242268_at	10659	CUGBP2	CUG triplet repeat, RNA binding protein 2	-2.14214	0.0306262
								214295_at	57235	KIAA0485	hypothetical LOC57235	-1.75213	0.0306262
								238484_s_at	-	-	-	-0.975825	0.0306715
								228875_at	221303	FAM162B	family with sequence similarity 162, member B	-2.35371	0.0306715
								224566_at	283131	NEAT1	nuclear paraspeckle assembly transcript 1 (non-protein coding)	-1.40452	0.0311318
								1565778_at	10351	ABCA8	ATP-binding cassette, sub-family A (ABC1), member 8	-1.78814	0.0311318
								214874_at	8502	PKP4	plakophilin 4	-2.17525	0.0312017
								229839_at	286133	SCARA5	scavenger receptor class A, member 5 (putative)	-4.07385	0.0312017
								239660_at	57186	RALGAPA2	Ral GTPase activating protein, alpha subunit 2 (catalytic)	-1.81689	0.0312017
								236024_at	2823	GPM6A	glycoprotein M6A	-1.32564	0.0312017
								205923_at	5649	RELN	reelin	-2.65599	0.0312017
								215435_at	-	-	-	-1.06349	0.0312017
								219821_s_at	54438	GFOD1	glucose-fructose oxidoreductase domain containing 1	-1.31867	0.0312017
								215513_at	57061	HYMAI	hydatidiform mole associated and imprinted (non-protein coding)	-2.22004	0.0312017
								233868_x_at	80332	ADAM33	ADAM metallopeptidase domain 33	-1.31259	0.0312017
								231947_at	80177	MYCT1	myc target 1	-2.51371	0.0312017
								218950_at	64411	ARAP3	ArfGAP with RhoGAP domain, ankyrin repeat and PH domain 3	-1.20554	0.0312017
								213348_at	1028	CDKN1C	cyclin-dependent kinase inhibitor 1C (p57, Kip2)	-1.47939	0.0312017
								212097_at	857	CAV1	caveolin 1, caveolae protein, 22kDa	-1.69476	0.0312017
								241703_at	154661	RUNDC3B	RUN domain containing 3B	-3.1141	0.0312017
								220512_at	10395	DLC1	deleted in liver cancer 1	-3.0132	0.0312017
								238577_s_at	128553	TSHZ2	teashirt zinc finger homeobox 2	-1.01084	0.0312017
								219884_at	26468	LHX6	LIM homeobox 6	-1.98608	0.0312017
								1559360_at	-	-	-	-1.18486	0.0312017
								243826_at	-	-	-	-1.81981	0.0312017
								229308_at	-	-	-	-1.88643	0.0312017
								213131_at	10439	OLFM1	olfactomedin 1	-1.77749	0.0312017
								216331_at	3679	ITGA7	integrin, alpha 7	-2.1792	0.0312017
								233674_at	-	-	-	-1.10607	0.0312017
								227180_at	79993	ELOVL7	ELOVL family member 7, elongation of long chain fatty acids (yeast)	-3.77337	0.0312017
								202340_x_at	3164	NR4A1	nuclear receptor subfamily 4, group A, member 1	-1.90773	0.0312017
								232929_at	-	-	-	-1.17064	0.0312017
								233214_at	-	-	-	-1.33722	0.0312017
								225507_at	25957	SFRS18	splicing factor, arginine/serine-rich 18	-1.27588	0.0312017
								232174_at	-	-	-	-1.96646	0.0314928
								219761_at	51267	CLEC1A	C-type lectin domain family 1, member A	-1.38806	0.0316657
								209612_s_at	125	ADH1B	alcohol dehydrogenase 1B (class I), beta polypeptide	-4.46823	0.0316657
								242960_at	26122	EPC2	enhancer of polycomb homolog 2 (Drosophila)	-1.18954	0.0316657
								221569_at	54806	AHI1	Abelson helper integration site 1	-1.16522	0.0317962
								212638_s_at	11059	WWP1	WW domain containing E3 ubiquitin protein ligase 1	-1.21263	0.0319225
								211143_x_at	3164	NR4A1	nuclear receptor subfamily 4, group A, member 1	-1.44387	0.0319225
								201983_s_at	1956	EGFR	epidermal growth factor receptor (erythroblastic leukemia viral (v-erb-b) oncogene homolog, avian)	-1.89115	0.0319705
								1556427_s_at	221091	LRRN4CL	LRRN4 C-terminal like	-1.83607	0.0322445
								241722_x_at	-	-	-	-1.95024	0.0323011
								214016_s_at	6421	SFPQ	splicing factor proline/glutamine-rich (polypyrimidine tract binding protein associated)	-0.86403	0.0326698
								201694_s_at	1958	EGR1	early growth response 1	-0.9194	0.0326698
								228813_at	9759	HDAC4	histone deacetylase 4	-1.26892	0.0326698
								240758_at	-	-	-	-2.87018	0.0331783
								227192_at	112476	PRRT2	proline-rich transmembrane protein 2	-1.35676	0.0331783
								232313_at	92293	TMEM132C	transmembrane protein 132C	-2.16574	0.0334516
								231403_at	7204	TRIO	triple functional domain (PTPRF interacting)	-1.79131	0.0334516
								201464_x_at	3725	JUN	jun oncogene	-1.34047	0.0334516
								242865_at	-	-	-	-1.25176	0.0336728
								241786_at	-	-	-	-1.25275	0.0342697
								213058_at	23331	TTC28	tetratricopeptide repeat domain 28	-0.809063	0.0345546
								231906_at	3234	HOXD8	homeobox D8	-1.2951	0.0345546
								220287_at	56999	ADAMTS9	ADAM metallopeptidase with thrombospondin type 1 motif, 9	-2.46746	0.0345546
								229902_at	2324	FLT4	fms-related tyrosine kinase 4	-0.968392	0.0345567
								233449_at	-	-	-	-1.05001	0.0345567
								222303_at	-	-	-	-1.94349	0.0345821
								232716_at	-	-	-	-1.98341	0.0346305
								233788_at	-	-	-	-0.82399	0.0349984
								202379_s_at	4820	NKTR	natural killer-tumor recognition sequence	-1.25097	0.0352726
								205593_s_at	5152	PDE9A	phosphodiesterase 9A	-1.68012	0.0353561
								232925_at	-	-	-	-2.76895	0.0353926
								206359_at	9021	SOCS3	suppressor of cytokine signaling 3	-0.987848	0.0353926
								220276_at	79785	RERGL	RERG/RAS-like	-1.92427	0.0353926
								223007_s_at	23731	C9orf5	chromosome 9 open reading frame 5	-1.43772	0.0356623
								1557459_at	-	-	-	-1.24571	0.0356623
								241536_at	-	-	-	-1.82211	0.0356623
								213645_at	55556	ENOSF1	enolase superfamily member 1	-1.64102	0.0356623
								234118_at	-	-	-	-1.71122	0.0356623
								201329_s_at	2114	ETS2	v-ets erythroblastosis virus E26 oncogene homolog 2 (avian)	-1.41507	0.0356623
								1562235_s_at	-	-	-	-1.55459	0.0356623
								231218_at	-	-	-	-1.05529	0.0362037
								225660_at	57556	SEMA6A	sema domain, transmembrane domain (TM), and cytoplasmic domain, (semaphorin) 6A	-1.97189	0.0362037
								202861_at	5187	PER1	period homolog 1 (Drosophila)	-1.62473	0.0362037
								215322_at	-	-	-	-1.79522	0.0362037
								229344_x_at	57494	RIMKLB	ribosomal modification protein rimK-like family member B	-1.07441	0.0362037
								229092_at	7026	NR2F2	nuclear receptor subfamily 2, group F, member 2	-1.57344	0.0362037
								244065_at	728577	CNTNAP3B	contactin associated protein-like 3B	-1.48133	0.0362037
								204438_at	4360	MRC1	mannose receptor, C type 1	-1.17532	0.0362037
								243768_at	-	-	-	-1.44077	0.0362037
								209763_at	91851	CHRDL1	chordin-like 1	-2.81343	0.0362221
								228339_at	641700	ECSCR	endothelial cell-specific chemotaxis regulator	-2.59716	0.0362221
								225102_at	11343	MGLL	monoglyceride lipase	-1.40999	0.0362511
								236923_x_at	-	-	-	-1.3778	0.0363497
								213032_at	4781	NFIB	nuclear factor I/B	-1.65233	0.0363497
								217757_at	2	A2M	alpha-2-macroglobulin	-1.17843	0.0369116
								204719_at	10351	ABCA8	ATP-binding cassette, sub-family A (ABC1), member 8	-3.48665	0.036925
								218736_s_at	54873	PALMD	palmdelphin	-2.25817	0.036925
								43427_at	32	ACACB	acetyl-Coenzyme A carboxylase beta	-2.12152	0.036925
								227530_at	9590	AKAP12	A kinase (PRKA) anchor protein 12	-1.30609	0.0374433
								202878_s_at	22918	CD93	CD93 molecule	-1.23612	0.0375554
								207277_at	30835	CD209	CD209 molecule	-1.23263	0.0375963
								226028_at	54538	ROBO4	roundabout homolog 4, magic roundabout (Drosophila)	-2.57186	0.0375963
								209543_s_at	947	CD34	CD34 molecule	-1.73802	0.0375963
								230867_at	131873	COL6A6	collagen, type VI, alpha 6	-3.93648	0.0375963
								1555411_a_at	57018	CCNL1	cyclin L1	-1.70244	0.0376265
								49452_at	32	ACACB	acetyl-Coenzyme A carboxylase beta	-2.25133	0.0379801
								1558348_at	-	-	-	-0.919413	0.0381203
								221833_at	83752	LONP2	lon peptidase 2, peroxisomal	-1.30544	0.0381203
								224162_s_at	79791	FBXO31	F-box protein 31	-1.09356	0.0382737
								229118_at	-	-	-	-2.17962	0.0384671
								227827_at	-	-	-	-1.41891	0.0384671
								242541_at	10350	ABCA9	ATP-binding cassette, sub-family A (ABC1), member 9	-1.96989	0.0385875
								224976_at	4774	NFIA	nuclear factor I/A	-1.57078	0.0385875
								208760_at	7329	UBE2I	ubiquitin-conjugating enzyme E2I (UBC9 homolog, yeast)	-1.22706	0.0385875
								229263_at	54756	IL17RD	interleukin 17 receptor D	-0.85982	0.0386482
								202157_s_at	10659	CUGBP2	CUG triplet repeat, RNA binding protein 2	-0.74812	0.039335
								241535_at	100292909	LOC100292909	hypothetical protein LOC100292909	-2.20684	0.039335
								244310_at	-	-	-	-1.30659	0.039335
								239519_at	-	-	-	-1.39508	0.0393603
								226901_at	284018	C17orf58	chromosome 17 open reading frame 58	-1.66104	0.0393603
								228618_at	375033	PEAR1	platelet endothelial aggregation receptor 1	-2.54789	0.0393603
								203662_s_at	7111	TMOD1	tropomodulin 1	-1.82249	0.0393603
								234044_at	-	-	-	-1.901	0.0394524
								222217_s_at	11000	SLC27A3	solute carrier family 27 (fatty acid transporter), member 3	-0.92189	0.0394524
								218625_at	51299	NRN1	neuritin 1	-1.37843	0.0394524
								208178_x_at	7204	TRIO	triple functional domain (PTPRF interacting)	-2.66618	0.039775
								224970_at	4774	NFIA	nuclear factor I/A	-1.4667	0.0402353
								202289_s_at	10579	TACC2	transforming, acidic coiled-coil containing protein 2	-1.07775	0.0402642
								219059_s_at	10894	LYVE1	lymphatic vessel endothelial hyaluronan receptor 1	-3.27866	0.0402642
								206541_at	3818	KLKB1	kallikrein B, plasma (Fletcher factor) 1	-0.77773	0.0403128
								32625_at	4881	NPR1	natriuretic peptide receptor A/guanylate cyclase A (atrionatriuretic peptide receptor A)	-1.1556	0.0403128
								209047_at	358	AQP1	aquaporin 1 (Colton blood group)	-2.11669	0.0404271
								213247_at	79987	SVEP1	sushi, von Willebrand factor type A, EGF and pentraxin domain containing 1	-2.03777	0.0408154
								240188_at	-	-	-	-1.81788	0.0408252
								1558695_at	-	-	-	-1.59765	0.0408897
								229858_at	-	-	-	-0.87383	0.0410831
								234151_at	-	-	-	-1.2015	0.04112
								225465_at	9223	MAGI1	membrane associated guanylate kinase, WW and PDZ domain containing 1	-1.47924	0.04112
								214850_at	100170939	LOC100170939	glucuronidase, beta pseudogene	-1.19498	0.0414459
								205433_at	590	BCHE	butyrylcholinesterase	-3.0345	0.0414459
								209859_at	114088	TRIM9	tripartite motif-containing 9	-1.93752	0.0415416
								218876_at	51673	TPPP3	tubulin polymerization-promoting protein family member 3	-2.104	0.0415416
								212629_s_at	5586	PKN2	protein kinase N2	-0.936498	0.0417615
								242133_s_at	-	-	-	-1.03237	0.0417722
								212730_at	23336	SYNM	synemin, intermediate filament protein	-2.39949	0.0419993
								210198_s_at	5354	PLP1	proteolipid protein 1	-1.94831	0.0419993
								202920_at	287	ANK2	ankyrin 2, neuronal	-2.8418	0.0425716
								222911_s_at	79742	CXorf36	chromosome X open reading frame 36	-1.69137	0.0425803
								229315_at	-	-	-	-0.917437	0.0426197
								209481_at	54861	SNRK	SNF related kinase	-1.22151	0.0426197
								232267_at	283383	GPR133	G protein-coupled receptor 133	-1.44834	0.0426197
								236262_at	79812	MMRN2	multimerin 2	-2.96835	0.0426197
								242362_at	-	-	-	-1.07838	0.0426197
								221971_x_at	119016	AGAP4	ArfGAP with GTPase domain, ankyrin repeat and PH domain 4	-0.822403	0.0426197
								212225_at	10209	EIF1	eukaryotic translation initiation factor 1	-2.1639	0.0431532
								225516_at	6542	SLC7A2	solute carrier family 7 (cationic amino acid transporter, y+ system), member 2	-2.30976	0.0432894
								204642_at	1901	S1PR1	sphingosine-1-phosphate receptor 1	-1.44786	0.0434493
								241897_at	-	-	-	-1.82294	0.0434658
								239849_at	-	-	-	-2.43348	0.0434658
								227955_s_at	1946	EFNA5	ephrin-A5	-1.30702	0.0435992
								225996_at	164832	LONRF2	LON peptidase N-terminal domain and ring finger 2	-2.90884	0.0436377
								231890_at	-	-	-	-1.19913	0.0436377
								231991_at	140706	C20orf160	chromosome 20 open reading frame 160	-2.1456	0.0436377
								242769_at	-	-	-	-0.842737	0.0436377
								225212_at	114789	SLC25A25	solute carrier family 25 (mitochondrial carrier; phosphate carrier), member 25	-1.09353	0.0436377
								212027_at	58517	RBM25	RNA binding motif protein 25	-1.22999	0.0436377
								224588_at	7503	XIST	X (inactive)-specific transcript (non-protein coding)	-0.818043	0.0436377
								208498_s_at	276	AMY1A	amylase, alpha 1A (salivary)	-1.58103	0.0442655
								207002_s_at	5325	PLAGL1	pleiomorphic adenoma gene-like 1	-1.55087	0.0444559
								210993_s_at	4086	SMAD1	SMAD family member 1	-1.24073	0.0444559
								223430_at	23235	SIK2	salt-inducible kinase 2	-0.883017	0.0448546
								219563_at	79686	C14orf139	chromosome 14 open reading frame 139	-1.44061	0.0448975
								233595_at	9736	USP34	ubiquitin specific peptidase 34	-0.820505	0.0451733
								205528_s_at	862	RUNX1T1	runt-related transcription factor 1; translocated to, 1 (cyclin D-related)	-1.80156	0.0457116
								213939_s_at	22902	RUFY3	RUN and FYVE domain containing 3	-1.01168	0.0461502
								205290_s_at	650	BMP2	bone morphogenetic protein 2	-2.32842	0.0461502
								217317_s_at	283755	HERC2P3	hect domain and RLD 2 pseudogene 3	-1.34823	0.0461502
								201656_at	3655	ITGA6	integrin, alpha 6	-2.00075	0.0461502
								222457_s_at	51474	LIMA1	LIM domain and actin binding 1	-1.28478	0.0461502
								204755_x_at	3131	HLF	hepatic leukemia factor	-1.61556	0.0461502
								240165_at	-	-	-	-2.08777	0.0462946
								213415_at	1193	CLIC2	chloride intracellular channel 2	-1.27989	0.0462946
								220945_x_at	54682	MANSC1	MANSC domain containing 1	-1.24935	0.0462946
								224412_s_at	140803	TRPM6	transient receptor potential cation channel, subfamily M, member 6	-1.9266	0.0464789
								219957_at	55680	RUFY2	RUN and FYVE domain containing 2	-1.70291	0.0466957
								232284_at	9861	PSMD6	proteasome (prosome, macropain) 26S subunit, non-ATPase, 6	-1.17789	0.0468358
								223075_s_at	83543	AIF1L	allograft inflammatory factor 1-like	-2.02018	0.0468358
								212095_s_at	57509	MTUS1	microtubule associated tumor suppressor 1	-0.994798	0.0468358
								221885_at	27147	DENND2A	DENN/MADD domain containing 2A	-1.45466	0.0468358
								230644_at	145581	LRFN5	leucine rich repeat and fibronectin type III domain containing 5	-2.11798	0.0468358
								233004_x_at	-	-	-	-1.25652	0.0468358
								232144_at	-	-	-	-0.791037	0.0468358
								207177_at	5737	PTGFR	prostaglandin F receptor (FP)	-2.23814	0.0468358
								201810_s_at	9467	SH3BP5	SH3-domain binding protein 5 (BTK-associated)	-1.01622	0.0468358
								244425_at	-	-	-	-1.61518	0.0468358
								225178_at	151613	TTC14	tetratricopeptide repeat domain 14	-0.78624	0.0468358
								222161_at	10003	NAALAD2	N-acetylated alpha-linked acidic dipeptidase 2	-1.81326	0.0468358
								203373_at	8835	SOCS2	suppressor of cytokine signaling 2	-2.02228	0.0468358
								219737_s_at	5101	PCDH9	protocadherin 9	-1.80439	0.0468358
								227341_at	222389	BEND7	BEN domain containing 7	-1.56457	0.0468358
								1568868_at	339761	CYP27C1	cytochrome P450, family 27, subfamily C, polypeptide 1	-1.19368	0.0468358
								237239_at	-	-	-	-1.33369	0.0468358
								214107_x_at	440434	LOC440434	hypothetical protein FLJ11822	-0.830608	0.0470344
								219837_s_at	54360	CYTL1	cytokine-like 1	-1.4382	0.0473634
								212747_at	23294	ANKS1A	ankyrin repeat and sterile alpha motif domain containing 1A	-1.20811	0.0473634
								214093_s_at	8880	FUBP1	far upstream element (FUSE) binding protein 1	-0.817712	0.0473634
								204623_at	7033	TFF3	trefoil factor 3 (intestinal)	-2.24033	0.0473634
								243546_at	-	-	-	-1.90238	0.047594
								203896_s_at	5332	PLCB4	phospholipase C, beta 4	-1.88835	0.0478203
								219213_at	58494	JAM2	junctional adhesion molecule 2	-1.55598	0.0478203
								223467_at	51655	RASD1	RAS, dexamethasone-induced 1	-2.03152	0.0478203
								242024_at	-	-	-	-1.16916	0.0484177
								234103_at	343450	KCNT2	potassium channel, subfamily T, member 2	-1.37513	0.0484177
								228098_s_at	29116	MYLIP	myosin regulatory light chain interacting protein	-1.387	0.0485825
								230791_at	-	-	-	-1.54498	0.0487718
								242494_at	-	-	-	-1.11428	0.0489911
								210026_s_at	29775	CARD10	caspase recruitment domain family, member 10	-2.57704	0.0489911
								223449_at	57556	SEMA6A	sema domain, transmembrane domain (TM), and cytoplasmic domain, (semaphorin) 6A	-1.46709	0.0489911
								1553243_at	80760	ITIH5	inter-alpha (globulin) inhibitor H5	-1.92426	0.0489911
								209821_at	90865	IL33	interleukin 33	-3.12456	0.0489944
								36829_at	5187	PER1	period homolog 1 (Drosophila)	-1.04383	0.0491137
								243046_at	-	-	-	-1.39526	0.0494553
								237945_at	-	-	-	-1.18035	0.0494553
								226115_at	25909	AHCTF1	AT hook containing transcription factor 1	-1.17755	0.0495994
								242320_at	-	-	-	-1.36302	0.0495994
								232570_s_at	80332	ADAM33	ADAM metallopeptidase domain 33	-1.94325	0.0495994
								235201_at	-	-	-	-1.31875	0.0496031
								226806_s_at	4774	NFIA	nuclear factor I/A	-1.99395	0.0496341
								213816_s_at	4233	MET	met proto-oncogene (hepatocyte growth factor receptor)	-1.10924	0.0496743
								223492_s_at	9208	LRRFIP1	leucine rich repeat (in FLII) interacting protein 1	-1.38411	0.0496977
								205178_s_at	5930	RBBP6	retinoblastoma binding protein 6	-1.00159	0.0498899
