# Supplementary material for: Identification of Prognostic Molecular Features in the Reactive Stroma of Human Breast and Prostate Cancer
Source: PLoS One. 2011 May 18;6(5):e18640. doi: 10.1371/journal.pone.0018640 (PMC3097176; doi:10.1371/journal.pone.0018640)
Supplement: Table S3 — Complete list of differentially expressed prostate genes between tumor and normal stroma (FDR = 0.10). (XLS) [file pone.0018640.s006.xls]

## Sheet: PROSTATE
	Table S3. Complete list of differentially expressed prostate genes between tumor and normal stroma (FDR = 0.10).
	Upregulated genes in tumor stroma							Downregulated genes in tumor stroma
	Probeset	Gene ID	Gene symbol	Gene	M	FDR		Probeset	Gene ID	Gene symbol	Gene	M	FDR
	215806_x_at	6967	TRGC2	T cell receptor gamma constant 2	3.07311	0.0111937		209470_s_at	2823	GPM6A	glycoprotein M6A	-3.5697	0.0111937
	243483_at	79054	TRPM8	transient receptor potential cation channel, subfamily M, member 8	4.61049	0.0111937		217897_at	53826	FXYD6	FXYD domain containing ion transport regulator 6	-1.66886	0.0111937
	209813_x_at	445347	TARP	TCR gamma alternate reading frame protein	3.35717	0.0111937		229177_at	146556	C16orf89	chromosome 16 open reading frame 89	-1.31791	0.0122638
	228863_at	27253	PCDH17	protocadherin 17	1.57617	0.0111937		209469_at	2823	GPM6A	glycoprotein M6A	-4.09376	0.0122638
	204583_x_at	354	KLK3	kallikrein-related peptidase 3	3.51181	0.0111937		242638_at	-	-	-	-1.31678	0.0157934
	239990_at	-	-	-	1.54717	0.0122638		236344_at	5137	PDE1C	phosphodiesterase 1C, calmodulin-dependent 70kDa	-2.71941	0.0185181
	238021_s_at	643911	CRNDE	colorectal neoplasia differentially expressed (non-protein coding)	2.6545	0.0122638		206191_at	956	ENTPD3	ectonucleoside triphosphate diphosphohydrolase 3	-1.75787	0.0185181
	230784_at	84366	PRAC	prostate cancer susceptibility candidate	4.00413	0.0143139		205743_at	6769	STAC	SH3 and cysteine rich domain	-2.63549	0.0185181
	211144_x_at	6967	TRGC2	T cell receptor gamma constant 2	2.99609	0.0157934		219140_s_at	5950	RBP4	retinol binding protein 4, plasma	-2.58406	0.0234971
	230090_at	100287032	LOC100287032	similar to hCG2006445	1.43754	0.0234971		232305_at	54511	HMGCLL1	3-hydroxymethyl-3-methylglutaryl-Coenzyme A lyase-like 1	-2.73775	0.0234971
	216920_s_at	6967	TRGC2	T cell receptor gamma constant 2	3.09926	0.0234971		215143_at	349152	DPY19L2P2	dpy-19-like 2 pseudogene 2 (C. elegans)	-1.51768	0.0234971
	219087_at	54829	ASPN	asporin	3.8081	0.0247687		227419_x_at	219348	PLAC9	placenta-specific 9	-2.46708	0.0234971
	1566480_x_at	284071	C17orf104	chromosome 17 open reading frame 104	1.12267	0.0285768		1558795_at	728052	LOC728052	similar to hCG2031213	-1.83903	0.0234971
	217137_x_at	100291812	LOC100291812	hypothetical protein LOC100291812	1.05868	0.0304701		235737_at	85480	TSLP	thymic stromal lymphopoietin	-2.38342	0.0239061
	206858_s_at	3223	HOXC6	homeobox C6	1.96155	0.0304857		1555412_at	26223	FBXL21	F-box and leucine-rich repeat protein 21 (gene/pseudogene)	-3.91662	0.0239061
	204582_s_at	354	KLK3	kallikrein-related peptidase 3	4.25959	0.0318683		207957_s_at	5579	PRKCB	protein kinase C, beta	-2.35472	0.0285768
	209114_at	10103	TSPAN1	tetraspanin 1	2.16796	0.0318683		205430_at	653	BMP5	bone morphogenetic protein 5	-4.50899	0.0288973
	219584_at	51365	PLA1A	phospholipase A1 member A	3.51737	0.0318683		229159_at	221981	THSD7A	thrombospondin, type I, domain containing 7A	-1.58978	0.0304701
	238103_at	-	-	-	3.1224	0.0318683		241835_at	-	-	-	-1.85692	0.0304701
	218211_s_at	79083	MLPH	melanophilin	1.3945	0.0318683		233059_at	-	-	-	-4.31295	0.0304701
	209706_at	4824	NKX3-1	NK3 homeobox 1	3.15654	0.041218		212624_s_at	1123	CHN1	chimerin (chimaerin) 1	-2.32616	0.0304701
	218638_s_at	10417	SPON2	spondin 2, extracellular matrix protein	1.44834	0.0449871		206941_x_at	9723	SEMA3E	sema domain, immunoglobulin domain (Ig), short basic domain, secreted, (semaphorin) 3E	-2.76211	0.0304701
	202546_at	8673	VAMP8	vesicle-associated membrane protein 8 (endobrevin)	1.0121	0.0456178		223604_at	84253	GARNL3	GTPase activating Rap/RanGAP domain-like 3	-0.892688	0.0318683
	230105_at	10481	HOXB13	homeobox B13	2.82192	0.0456178		207397_s_at	3239	HOXD13	homeobox D13	-1.41014	0.0318683
	209855_s_at	3817	KLK2	kallikrein-related peptidase 2	2.55171	0.0456178		208017_s_at	4168	MCF2	MCF.2 cell line derived transforming sequence	-1.68503	0.0340064
	228865_at	79098	C1orf116	chromosome 1 open reading frame 116	3.13547	0.0458027		227838_at	8633	UNC5C	unc-5 homolog C (C. elegans)	-1.08986	0.0340064
	208891_at	1848	DUSP6	dual specificity phosphatase 6	1.39676	0.0463374		229523_at	645369	TMEM200C	transmembrane protein 200C	-2.51873	0.0381218
	239551_at	-	-	-	0.73977	0.0465031		228192_at	84300	C6orf125	chromosome 6 open reading frame 125	-1.36977	0.0449871
	203083_at	7058	THBS2	thrombospondin 2	1.73336	0.0465031		231031_at	654466	KGFLP2	keratinocyte growth factor-like protein 2	-0.967162	0.0449871
	243231_at	151258	SLC38A11	solute carrier family 38, member 11	2.11614	0.0465031		208962_s_at	3992	FADS1	fatty acid desaturase 1	-1.09738	0.0456178
	208892_s_at	1848	DUSP6	dual specificity phosphatase 6	1.30722	0.0465031		205382_s_at	1675	CFD	complement factor D (adipsin)	-2.97546	0.0463374
	201811_x_at	9467	SH3BP5	SH3-domain binding protein 5 (BTK-associated)	1.15317	0.0465031		227839_at	55777	MBD5	methyl-CpG binding domain protein 5	-0.998177	0.0463374
	242579_at	658	BMPR1B	bone morphogenetic protein receptor, type IB	2.72376	0.0481754		213894_at	221981	THSD7A	thrombospondin, type I, domain containing 7A	-1.34947	0.0463374
	207756_at	-	-	-	0.714195	0.0481754		240236_at	9515	STXBP5L	syntaxin binding protein 5-like	-1.51308	0.0465031
	219392_x_at	55771	PRR11	proline rich 11	0.948598	0.0481754		206498_at	4948	OCA2	oculocutaneous albinism II	-1.96029	0.0481754
	215588_x_at	8780	RIOK3	RIO kinase 3 (yeast)	0.95964	0.0484071		64900_at	79583	TMEM231	transmembrane protein 231	-0.82503	0.0481754
	216206_x_at	5609	MAP2K7	mitogen-activated protein kinase kinase 7	0.928533	0.0514102		222784_at	64093	SMOC1	SPARC related modular calcium binding 1	-1.73972	0.0481754
	225645_at	26298	EHF	ets homologous factor	3.4984	0.0514102		203407_at	5493	PPL	periplakin	-1.32601	0.0481754
	209173_at	10551	AGR2	anterior gradient homolog 2 (Xenopus laevis)	3.22118	0.0531105		228977_at	729680	LOC729680	hypothetical protein LOC729680	-1.34791	0.0481754
	212412_at	10611	PDLIM5	PDZ and LIM domain 5	1.98392	0.0531105		209437_s_at	10418	SPON1	spondin 1, extracellular matrix protein	-1.1738	0.0503082
	213541_s_at	2078	ERG	v-ets erythroblastosis virus E26 oncogene homolog (avian)	2.2923	0.0531105		1563466_at	4638	MYLK	myosin light chain kinase	-0.754295	0.0514102
	226552_at	389792	IER5L	immediate early response 5-like	1.03267	0.0551763		227475_at	94234	FOXQ1	forkhead box Q1	-2.84883	0.0531105
	241686_x_at	-	-	-	0.866627	0.0567334		230008_at	221981	THSD7A	thrombospondin, type I, domain containing 7A	-1.5092	0.0534333
	228186_s_at	84870	RSPO3	R-spondin 3 homolog (Xenopus laevis)	2.32566	0.0567334		243813_at	-	-	-	-1.52738	0.0534333
	229975_at	658	BMPR1B	bone morphogenetic protein receptor, type IB	3.4308	0.0567334		213791_at	5179	PENK	proenkephalin	-4.22842	0.0541061
	204934_s_at	3249	HPN	hepsin	1.1814	0.0577464		227492_at	-	-	-	-0.960177	0.0541061
	231597_x_at	-	-	-	1.96806	0.0601381		217589_at	142684	RAB40A	RAB40A, member RAS oncogene family	-1.32129	0.0551763
	202489_s_at	5349	FXYD3	FXYD domain containing ion transport regulator 3	1.3833	0.0601381		236076_at	257396	LOC257396	hypothetical protein LOC257396	-1.15662	0.0567334
	220071_x_at	55142	HAUS2	HAUS augmin-like complex, subunit 2	1.08623	0.0601381		229497_at	348094	ANKDD1A	ankyrin repeat and death domain containing 1A	-1.03106	0.0567334
	209793_at	2890	GRIA1	glutamate receptor, ionotropic, AMPA 1	0.731953	0.0632526		210073_at	6489	ST8SIA1	ST8 alpha-N-acetyl-neuraminide alpha-2,8-sialyltransferase 1	-1.86778	0.0577464
	202035_s_at	6422	SFRP1	secreted frizzled-related protein 1	2.78969	0.0632742		203245_s_at	266655	NCRNA00094	non-protein coding RNA 94	-0.944418	0.0577464
	241303_x_at	-	-	-	1.03516	0.0632742		213308_at	22941	SHANK2	SH3 and multiple ankyrin repeat domains 2	-1.61923	0.0577464
	205225_at	2099	ESR1	estrogen receptor 1	3.17911	0.066417		205431_s_at	653	BMP5	bone morphogenetic protein 5	-2.38572	0.0577683
	228969_at	10551	AGR2	anterior gradient homolog 2 (Xenopus laevis)	1.57134	0.066417		238133_at	-	-	-	-1.6708	0.0580481
	232169_x_at	4728	NDUFS8	NADH dehydrogenase (ubiquinone) Fe-S protein 8, 23kDa (NADH-coenzyme Q reductase)	0.996108	0.066417		204810_s_at	1158	CKM	creatine kinase, muscle	-2.31736	0.0583291
	228731_at	-	-	-	1.40179	0.066417		215025_at	4916	NTRK3	neurotrophic tyrosine kinase, receptor, type 3	-0.945083	0.0601381
	226482_s_at	100131187	TSTD1	thiosulfate sulfurtransferase (rhodanese)-like domain containing 1	1.48429	0.066417		209747_at	7043	TGFB3	transforming growth factor, beta 3	-1.89936	0.0601381
	220113_x_at	84172	POLR1B	polymerase (RNA) I polypeptide B, 128kDa	0.835573	0.066417		204059_s_at	4199	ME1	malic enzyme 1, NADP(+)-dependent, cytosolic	-1.14869	0.0601381
	218035_s_at	54502	RBM47	RNA binding motif protein 47	2.08989	0.066417		220156_at	79645	EFCAB1	EF-hand calcium binding domain 1	-1.13004	0.061917
	219476_at	79098	C1orf116	chromosome 1 open reading frame 116	3.26887	0.066417		203423_at	5947	RBP1	retinol binding protein 1, cellular	-1.59601	0.0622494
	209854_s_at	3817	KLK2	kallikrein-related peptidase 2	4.57369	0.066417		210319_x_at	4488	MSX2	msh homeobox 2	-1.10498	0.0622494
	240509_s_at	64388	GREM2	gremlin 2, cysteine knot superfamily, homolog (Xenopus laevis)	0.879773	0.0668601		205404_at	3290	HSD11B1	hydroxysteroid (11-beta) dehydrogenase 1	-1.48852	0.0622494
	233427_x_at	-	-	-	0.780855	0.0668601		203413_at	4753	NELL2	NEL-like 2 (chicken)	-4.60872	0.0624092
	226676_at	25925	ZNF521	zinc finger protein 521	1.73545	0.066952		1555112_a_at	57821	C1orf114	chromosome 1 open reading frame 114	-1.35724	0.0631261
	208137_x_at	81856	ZNF611	zinc finger protein 611	0.76597	0.0672511		219305_x_at	26232	FBXO2	F-box protein 2	-1.40105	0.0646384
	1561346_at	-	-	-	0.834617	0.0676034		235209_at	157869	C8orf84	chromosome 8 open reading frame 84	-2.38547	0.066417
	224549_x_at	-	-	-	1.29379	0.0676034		230204_at	1404	HAPLN1	hyaluronan and proteoglycan link protein 1	-2.27623	0.066417
	216804_s_at	10611	PDLIM5	PDZ and LIM domain 5	2.72786	0.0678432		229831_at	5067	CNTN3	contactin 3 (plasmacytoma associated)	-2.26218	0.066417
	242578_x_at	6581	SLC22A3	solute carrier family 22 (extraneuronal monoamine transporter), member 3	1.06831	0.0678432		228900_at	92521	CYTSB	cytospin B	-1.09062	0.066417
	219522_at	24147	FJX1	four jointed box 1 (Drosophila)	1.83025	0.0678432		230730_at	6444	SGCD	sarcoglycan, delta (35kDa dystrophin-associated glycoprotein)	-1.8087	0.066417
	209360_s_at	861	RUNX1	runt-related transcription factor 1	1.20831	0.0678432		202085_at	9414	TJP2	tight junction protein 2 (zona occludens 2)	-1.23467	0.066417
	224667_x_at	119504	C10orf104	chromosome 10 open reading frame 104	1.01829	0.0680329		208510_s_at	5468	PPARG	peroxisome proliferator-activated receptor gamma	-1.29633	0.066417
	1558792_x_at	160	AP2A1	adaptor-related protein complex 2, alpha 1 subunit	0.853607	0.0692061		236681_at	3239	HOXD13	homeobox D13	-2.6707	0.066417
	214707_x_at	7840	ALMS1	Alstrom syndrome 1	0.939563	0.0692061		228807_at	-	-	-	-1.87658	0.066417
	228058_at	124220	ZG16B	zymogen granule protein 16 homolog B (rat)	1.52729	0.0692061		205030_at	2173	FABP7	fatty acid binding protein 7, brain	-2.40934	0.066417
	207717_s_at	5318	PKP2	plakophilin 2	2.31136	0.0692061		224997_x_at	283120	H19	H19, imprinted maternally expressed transcript (non-protein coding)	-2.44333	0.066417
	243454_at	-	-	-	0.686432	0.0692061		226443_at	116224	FAM122A	family with sequence similarity 122A	-0.744753	0.066417
	205862_at	9687	GREB1	growth regulation by estrogen in breast cancer 1	2.0444	0.0694756		215767_at	91752	ZNF804A	zinc finger protein 804A	-1.88929	0.0668601
	214651_s_at	3205	HOXA9	homeobox A9	1.08477	0.0700537		235918_x_at	79598	CEP97	centrosomal protein 97kDa	-0.941132	0.0672511
	219806_s_at	56935	C11orf75	chromosome 11 open reading frame 75	1.25211	0.0708168		212056_at	23199	KIAA0182	KIAA0182	-0.793497	0.0676034
	1570210_x_at	9701	SAPS2	SAPS domain family, member 2	0.855402	0.0708168		228427_at	157574	FBXO16	F-box protein 16	-0.913643	0.0678432
	221884_at	2122	MECOM	MDS1 and EVI1 complex locus	1.03536	0.0708168		1559654_s_at	100289508	LOC100289508	hypothetical protein LOC100289508	-1.94176	0.0678432
	224650_at	114569	MAL2	mal, T-cell differentiation protein 2	2.59511	0.0708168		222686_s_at	55313	CPPED1	calcineurin-like phosphoesterase domain containing 1	-0.938492	0.0678432
	225681_at	115908	CTHRC1	collagen triple helix repeat containing 1	3.67908	0.0753892		1558796_a_at	728052	LOC728052	similar to hCG2031213	-1.47542	0.0686331
	215587_x_at	-	-	-	0.987667	0.0761432		230695_s_at	221421	RSPH9	radial spoke head 9 homolog (Chlamydomonas)	-1.22808	0.0692061
	215617_at	26010	SPATS2L	spermatogenesis associated, serine-rich 2-like	0.668662	0.0766081		230351_at	283481	LOC283481	hypothetical protein LOC283481	-0.794823	0.0692061
	228904_at	3213	HOXB3	homeobox B3	1.43732	0.077218		226690_at	117	ADCYAP1R1	adenylate cyclase activating polypeptide 1 (pituitary) receptor type I	-1.8312	0.0694756
	215373_x_at	-	-	-	1.01143	0.077218		1554806_a_at	26269	FBXO8	F-box protein 8	-0.763638	0.0694756
	210339_s_at	3817	KLK2	kallikrein-related peptidase 2	2.13768	0.0799087		204309_at	1583	CYP11A1	cytochrome P450, family 11, subfamily A, polypeptide 1	-0.863648	0.0704745
	206792_x_at	5143	PDE4C	phosphodiesterase 4C, cAMP-specific (phosphodiesterase E1 dunce homolog, Drosophila)	0.906515	0.0803577		203405_at	8624	PSMG1	proteasome (prosome, macropain) assembly chaperone 1	-0.788452	0.0705862
	216859_x_at	-	-	-	0.87976	0.0803577		224778_s_at	-	-	-	-0.60026	0.0705862
	236256_at	-	-	-	1.35355	0.0803577		207557_s_at	6262	RYR2	ryanodine receptor 2 (cardiac)	-1.99976	0.0705862
	216524_x_at	-	-	-	0.868513	0.0803577		1557132_at	116966	WDR17	WD repeat domain 17	-0.757822	0.0705862
	223697_x_at	84267	C9orf64	chromosome 9 open reading frame 64	0.87146	0.0818549		203503_s_at	5195	PEX14	peroxisomal biogenesis factor 14	-0.742202	0.0705862
	220720_x_at	80097	FAM128B	family with sequence similarity 128, member B	0.864217	0.0831921		205952_at	3777	KCNK3	potassium channel, subfamily K, member 3	-2.76747	0.0708168
	209398_at	3006	HIST1H1C	histone cluster 1, H1c	2.23198	0.0831921		207177_at	5737	PTGFR	prostaglandin F receptor (FP)	-1.13414	0.0729072
	235084_x_at	-	-	-	0.70712	0.0831921		212328_at	22998	LIMCH1	LIM and calponin homology domains 1	-1.2836	0.0762068
	244197_x_at	-	-	-	0.84131	0.0834196		240385_at	-	-	-	-0.867187	0.077218
	205833_s_at	25859	PART1	prostate androgen-regulated transcript 1 (non-protein coding)	1.24533	0.0834196		228342_s_at	57538	ALPK3	alpha-kinase 3	-0.831872	0.0788593
	240205_x_at	-	-	-	0.812138	0.0852334		232267_at	283383	GPR133	G protein-coupled receptor 133	-2.06794	0.0796982
	219315_s_at	79652	TMEM204	transmembrane protein 204	1.69049	0.0855759		212814_at	23382	AHCYL2	adenosylhomocysteinase-like 2	-0.785458	0.0799404
	203387_s_at	9882	TBC1D4	TBC1 domain family, member 4	1.14244	0.0855759		213497_at	25841	ABTB2	ankyrin repeat and BTB (POZ) domain containing 2	-0.917447	0.0818549
	228837_at	6925	TCF4	transcription factor 4	0.870217	0.0857179		209685_s_at	5579	PRKCB	protein kinase C, beta	-1.77604	0.0831921
	215604_x_at	-	-	-	0.90427	0.0857179		224308_s_at	57508	INTS2	integrator complex subunit 2	-0.685678	0.0831921
	236121_at	81285	OR51E2	olfactory receptor, family 51, subfamily E, member 2	4.65379	0.0857179		239218_at	-	-	-	-2.18957	0.0831921
	216187_x_at	-	-	-	1.05926	0.08576		232449_at	83875	BCO2	beta-carotene oxygenase 2	-1.59213	0.0831921
	207730_x_at	-	-	-	1.15254	0.08576		228557_at	91133	L3MBTL4	l(3)mbt-like 4 (Drosophila)	-1.306	0.0832955
	215553_x_at	-	-	-	0.713745	0.0858652		204814_at	8618	CADPS	Ca++-dependent secretion activator	-0.788235	0.0834196
	221155_x_at	-	-	-	0.648378	0.0858652		205830_at	1047	CLGN	calmegin	-2.77836	0.0845247
	214594_x_at	5205	ATP8B1	ATPase, class I, type 8B, member 1	0.966673	0.0867997		222801_s_at	64940	STAG3L4	stromal antigen 3-like 4	-0.636265	0.0845247
	242369_x_at	-	-	-	0.706948	0.0868008		220904_at	80069	C6orf208	chromosome 6 open reading frame 208	-0.6314	0.0857179
	242377_x_at	25917	THUMPD3	THUMP domain containing 3	0.655177	0.0868008		213447_at	3653	IPW	imprinted in Prader-Willi syndrome (non-protein coding)	-0.637288	0.0857179
	206169_x_at	23264	ZC3H7B	zinc finger CCCH-type containing 7B	1.29802	0.0868008		223691_at	26166	RGS22	regulator of G-protein signaling 22	-1.05539	0.0857179
	211040_x_at	51512	GTSE1	G-2 and S-phase expressed 1	0.811678	0.0875458		224448_s_at	84300	C6orf125	chromosome 6 open reading frame 125	-0.715937	0.0857179
	229092_at	7026	NR2F2	nuclear receptor subfamily 2, group F, member 2	0.991772	0.0875458		205523_at	1404	HAPLN1	hyaluronan and proteoglycan link protein 1	-2.27725	0.0858652
	234753_x_at	-	-	-	0.922738	0.088062		243958_at	-	-	-	-0.724478	0.0858652
	223662_x_at	83479	DDX59	DEAD (Asp-Glu-Ala-Asp) box polypeptide 59	0.583515	0.0886198		227401_at	53342	IL17D	interleukin 17D	-1.57207	0.0868008
	217771_at	51280	GOLM1	golgi membrane protein 1	1.62087	0.0886198		201235_s_at	7832	BTG2	BTG family, member 2	-0.762213	0.0868008
	217446_x_at	-	-	-	0.744427	0.0887514		213543_at	6444	SGCD	sarcoglycan, delta (35kDa dystrophin-associated glycoprotein)	-1.32685	0.0875458
	203386_at	9882	TBC1D4	TBC1 domain family, member 4	1.34954	0.0893293		207977_s_at	1805	DPT	dermatopontin	-1.62841	0.0875458
	1559882_at	25939	SAMHD1	SAM domain and HD domain 1	0.689338	0.0894188		214604_at	3237	HOXD11	homeobox D11	-2.00617	0.0875458
	215034_s_at	4071	TM4SF1	transmembrane 4 L six family member 1	1.10673	0.0894188		227911_at	79822	ARHGAP28	Rho GTPase activating protein 28	-2.67103	0.0875458
	230845_at	360205	C17orf93	chromosome 17 open reading frame 93	0.829957	0.0905792		204048_s_at	9749	PHACTR2	phosphatase and actin regulator 2	-0.766243	0.088062
	233056_x_at	22839	DLGAP4	discs, large (Drosophila) homolog-associated protein 4	1.10032	0.0943204		219747_at	79625	C4orf31	chromosome 4 open reading frame 31	-1.66963	0.088062
	211070_x_at	1622	DBI	diazepam binding inhibitor (GABA receptor modulator, acyl-Coenzyme A binding protein)	0.723637	0.0943204		209652_s_at	5228	PGF	placental growth factor	-2.0391	0.088062
	1559436_x_at	-	-	-	1.00257	0.0943204		230426_at	1738	DLD	dihydrolipoamide dehydrogenase	-0.739772	0.0886198
	233319_x_at	-	-	-	0.730873	0.0943204		203017_s_at	117178	SSX2IP	synovial sarcoma, X breakpoint 2 interacting protein	-0.706613	0.0887514
	202238_s_at	4837	NNMT	nicotinamide N-methyltransferase	1.57727	0.0943204		213004_at	23452	ANGPTL2	angiopoietin-like 2	-1.02057	0.0887514
	232182_at	286272	LOC286272	hypothetical protein LOC286272	0.733045	0.0945282		219545_at	65987	KCTD14	potassium channel tetramerisation domain containing 14	-1.1931	0.0887514
	222207_x_at	441258	LOC441258	Williams Beuren syndrome chromosome region 19 pseudogene	0.938942	0.0947011		213960_at	4916	NTRK3	neurotrophic tyrosine kinase, receptor, type 3	-2.2637	0.0889366
	243489_at	-	-	-	1.88754	0.0953488		202554_s_at	2947	GSTM3	glutathione S-transferase mu 3 (brain)	-1.37319	0.0889366
	1566768_at	-	-	-	0.986892	0.0953488		209616_s_at	1066	CES1	carboxylesterase 1 (monocyte/macrophage serine esterase 1)	-1.48635	0.0895635
	217892_s_at	51474	LIMA1	LIM domain and actin binding 1	0.990025	0.0953488		225784_s_at	55906	ZC4H2	zinc finger, C4H2 domain containing	-0.860973	0.0916215
	203954_x_at	1365	CLDN3	claudin 3	0.867878	0.0953488		223524_s_at	66000	TMEM108	transmembrane protein 108	-1.22283	0.0926391
	232034_at	203274	LOC203274	hypothetical protein LOC203274	0.875972	0.0953488		213068_at	1805	DPT	dermatopontin	-2.69928	0.0936385
	213317_at	53405	CLIC5	chloride intracellular channel 5	1.92176	0.0966603		241262_at	-	-	-	-1.02295	0.0942888
	208893_s_at	1848	DUSP6	dual specificity phosphatase 6	1.42654	0.097702		238669_at	5742	PTGS1	prostaglandin-endoperoxide synthase 1 (prostaglandin G/H synthase and cyclooxygenase)	-3.08055	0.0942888
	237475_x_at	100129792	CCDC152	coiled-coil domain containing 152	0.920428	0.097702		204049_s_at	9749	PHACTR2	phosphatase and actin regulator 2	-0.792688	0.0943204
	215628_x_at	-	-	-	0.708563	0.097702		33760_at	5195	PEX14	peroxisomal biogenesis factor 14	-1.35279	0.0953488
	226039_at	11320	MGAT4A	mannosyl (alpha-1,3-)-glycoprotein beta-1,4-N-acetylglucosaminyltransferase, isozyme A	0.976897	0.097702		226325_at	122622	ADSSL1	adenylosuccinate synthase like 1	-1.21578	0.0953488
	204589_at	9891	NUAK1	NUAK family, SNF1-like kinase, 1	1.16747	0.097702		219525_at	55244	SLC47A1	solute carrier family 47, member 1	-1.79071	0.0953488
	1560986_a_at	-	-	-	0.934217	0.097702		1560826_at	-	-	-	-1.35821	0.0953488
	210809_s_at	10631	POSTN	periostin, osteoblast specific factor	3.20311	0.0978106		227409_at	90673	PPP1R3E	protein phosphatase 1, regulatory (inhibitor) subunit 3E	-0.649602	0.0953488
	1562957_at	-	-	-	0.677105	0.0979897		209227_at	7991	TUSC3	tumor suppressor candidate 3	-0.81382	0.095521
	215363_x_at	2346	FOLH1	folate hydrolase (prostate-specific membrane antigen) 1	2.71531	0.0990339		212409_s_at	26092	TOR1AIP1	torsin A interacting protein 1	-0.60697	0.095521
	210679_x_at	-	-	-	1.1549	0.0991311		239884_at	8618	CADPS	Ca++-dependent secretion activator	-1.86003	0.0956751
	234981_x_at	134147	CMBL	carboxymethylenebutenolidase homolog (Pseudomonas)	0.814355	0.0992884		235228_at	114800	CCDC85A	coiled-coil domain containing 85A	-2.42117	0.0957309
	231213_at	5136	PDE1A	phosphodiesterase 1A, calmodulin-dependent	1.85716	0.0992884		224461_s_at	84883	AIFM2	apoptosis-inducing factor, mitochondrion-associated, 2	-0.880057	0.0966603
	239752_at	-	-	-	0.709852	0.0999046		209871_s_at	321	APBA2	amyloid beta (A4) precursor protein-binding, family A, member 2	-1.57524	0.097702
	203408_s_at	6304	SATB1	SATB homeobox 1	1.19564	0.0999684		236421_at	339416	ANKRD45	ankyrin repeat domain 45	-1.21943	0.097702
	231825_x_at	55729	ATF7IP	activating transcription factor 7 interacting protein	0.693343	0.0999684		206403_at	9745	ZNF536	zinc finger protein 536	-1.46771	0.097702
	236715_x_at	55075	UACA	uveal autoantigen with coiled-coil domains and ankyrin repeats	1.00472	0.0999684		204602_at	22943	DKK1	dickkopf homolog 1 (Xenopus laevis)	-3.35895	0.097702
	211713_x_at	9768	KIAA0101	KIAA0101	0.694075	0.0999684		232331_at	-	-	-	-0.94891	0.0978106
	242364_x_at	100131096	LOC100131096	hypothetical LOC100131096	0.685005	0.0999684		211663_x_at	5730	PTGDS	prostaglandin D2 synthase 21kDa (brain)	-2.33283	0.0978106
								207069_s_at	4091	SMAD6	SMAD family member 6	-1.15745	0.0979897
								206721_at	57821	C1orf114	chromosome 1 open reading frame 114	-1.38231	0.0979897
								222918_at	51209	RAB9B	RAB9B, member RAS oncogene family	-1.28473	0.0979897
								238847_at	-	-	-	-1.08014	0.0979897
								204975_at	2013	EMP2	epithelial membrane protein 2	-0.564377	0.0988723
								227046_at	201266	SLC39A11	solute carrier family 39 (metal ion transporter), member 11	-0.722932	0.0999684
								209883_at	23127	GLT25D2	glycosyltransferase 25 domain containing 2	-1.40246	0.0999684
								212325_at	22998	LIMCH1	LIM and calponin homology domains 1	-1.10895	0.0999684
								235471_at	196740	C10orf72	chromosome 10 open reading frame 72	-0.954603	0.0999684
								229784_at	84848	MGC16121	hypothetical protein MGC16121	-0.918663	0.0999684
								235108_at	-	-	-	-1.42691	0.0999684
